# Supplementary material for: Selection and validation of genes related to oxidative stress production and clearance in macrophages infected with Mycobacterium tuberculosis
Source: Front Cell Infect Microbiol. 2023 Dec 12;13:1324611. doi: 10.3389/fcimb.2023.1324611 (PMC10749926; doi:10.3389/fcimb.2023.1324611)
Supplement: Supplementary file 2 [file Table_1.xlsx]

## Sheet: 测序数据统计表
Sample	Raw reads	Raw bases	Clean reads	Clean bases	Error rate(%)
Uninf_1	62706434	9468671534	62104790	9124844439	0.0256
Uninf_2	59047008	8916098208	58442682	8641335936	0.0257
Uninf_3	51039198	7706918898	50507930	7462634393	0.0259
Uninf_4	48204828	7278929028	47707378	7046796757	0.0258
Inf_1	48410072	7309920872	47969912	7103474004	0.0257
Inf_2	57379578	8664316278	56831454	8435364460	0.026
Inf_3	59810612	9031402412	59189812	8778869011	0.0261
Inf_4	55563942	8390155242	55058804	8172297697	0.0263
