# Supplementary material for: Selection and validation of genes related to oxidative stress production and clearance in macrophages infected with Mycobacterium tuberculosis
Source: Front Cell Infect Microbiol. 2023 Dec 12;13:1324611. doi: 10.3389/fcimb.2023.1324611 (PMC10749926; doi:10.3389/fcimb.2023.1324611)
Supplement: Supplementary file 3 [file Table_2.xlsx]

## Sheet: GO enrichment analysis
Term description	Term type	Number	Gene names
binding	molecular_function	385	ID2;PFKFB3;ACP3;HCK;THRA;CCR7;ADGRG1;KCNN3;UBASH3B;NR1H3;MT1F;IL36G;PTAFR;ADORA2A;CXCL2;SLC8A1;FABP5;APOE;WNT5B;MAF;IQGAP2;SIGLEC1;IL7R;PANX1;MET;CAV1;C9orf72;MAFA;ADRA2B;LRP1;ACTG2;GFPT2;GDF15;CAMK1;FLT1;IRF9;HOXA3;ACP5;PRF1;CDKN1B;ELANE;CD1A;MMP1;ALDH1A2;UTS2;PGF;LYN;GLRB;ABCB4;IL18R1;HAS2;NPC1;MEF2C;F3;JAK1;SELENON;AK4;PLK4;SSH1;TPCN1;GJA5;C1QB;LTBP2;ME3;JUP;DUSP2;FPR2;MMP3;OSM;GJB2;NR2F1;FFAR…
catalytic activity	molecular_function	145	GLUD2;ATP6V0E2;PDE8B;PRTN3;SMOX;PTGES;CAMK2B;PDK4;MSRB3;DHRS9;TGM2;OLAH;PFKFB3;ERBB4;ACP3;HCK;CAT;UBASH3B;SSH1;ABCG2;DUSP2;MMAB;PHGDH;ISG20;PSAT1;NT5C1A;ERMP1;METTL7B;USP18;SLA;PPM1E;SCD;MET;DUSP16;RRAD;TK1;PARP9;GFPT2;ZC3H12A;CAMK1;FLT1;NAT2;ACE;PTGDS;CDK1;PEMT;AZU1;ALOX5;FTH1;ACP5;PDE4B;NNMT;DUSP4;HK3;EIF2AK2;TRIM22;FGFR1;PTP4A3;ELANE;DDAH1;AKR1C1;PTPN3;CD38;PYROXD2;MMP1;GPX3;CA2;EGR2;ALDH1A2;G…
molecular function regulator	molecular_function	82	SEMA6B;STC1;P2RY12;IL36RN;C3;NOXA1;EIF2AK2;HAMP;CSF2;LTB;GPRC5A;EDN1;TNFSF10;NKX3-1;CXCL5;NRG1;SPINT1;CXCL1;IL1B;SGK1;BDNF;TRIB2;GUCA1B;ITPR1;CXCL8;IL10;CDKN1B;HDGFL3;CCN3;TGFB2;IL19;PI3;RCAN1;CXCL6;PKIG;IL36G;IL1RN;PTPN3;IL18;GNAQ;CXCL2;PTGIR;NCF1B;IL23A;CCL4;IGFBP3;LY6E;CCL20;IL1A;CCN2;SOCS1;NCF1B;TNFSF14;FGF2;IQGAP2;ITIH4;CSF3;OSM;LIF;VAV1;IL11;UTS2;PGF;C9orf72;CXCL12;IL6;SOCS3;RRAD;APOC2;NAMP…
molecular transducer activity	molecular_function	81	TREM1;PTK2B;EDNRB;CDK1;SCARB1;F2RL3;VIPR2;TLR4;ACKR3;CELSR2;NKX3-1;SMAD6;FPR1;RARG;P2RX1;NR4A2;CYSLTR1;HCAR3;CX3CR1;THRA;OSMR;CCR7;ADGRG1;FGFR1;CDKN1B;ADRA1B;CD4;NR1H3;SLC20A1;GABRB2;IGF1R;FCGR2B;PTAFR;MARCO;UNC5B;ADORA2A;CD300A;ITGB7;EPHA2;LPAR1;PTGIR;CSF3R;GABRA1;FCGR3A;IL17RE;NR4A3;GABRG2;FPR2;NPR1;RORB;CYSLTR2;ERBB4;NR4A1;NR2F1;IL7R;LPAR5;NR1D1;FFAR1;MET;ADRA2A;GPRC5A;GLRB;IL1R2;ADORA3;PDGFRB…
transcription regulator activity	molecular_function	50	ID2;PLSCR1;IRF9;KLF5;HOXA3;RUNX3;NFATC2;KLF4;SMAD6;CBFA2T3;RARG;OLIG2;NR4A2;NR4A3;THRA;MLXIPL;SOX5;NR1H3;ELANE;RCAN1;SOX4;SALL4;KLF2;HIF1A;MYBL2;TRIM22;SNAI1;STAT1;NKX3-1;NR4A1;MITF;IFI16;FOXC1;JUP;MNX1;IRF8;MAF;ID1;PPARGC1B;RORB;STAT4;TP73;NR2F1;NR1D1;IRF7;MAFA;PARP9;ETS2;FOSB;FOXF1
transporter activity	molecular_function	48	ATP6V0E2;PLSCR1;SPNS2;ABCC6;SCARB1;SLC1A1;SLC1A2;SLC5A1;SLC7A2;AQP9;CNR1;P2RX1;PTK2B;UCP2;TPCN1;PRF1;KCNN3;SLC20A1;KCNJ1;ABCG2;CACNA1C;SLC39A14;SLC8A1;TRPM2;SLCO2B1;ABCG1;GABRA1;SLC6A9;FABP4;STEAP1;ITPR3;ITPR1;GABRG2;GJA5;KCNMA1;GJB2;CACNB1;PANX1;CYBB;GLRB;ABCB4;SLC25A37;TRPM8;CACNB4;NPC1;ABCA4;SLC39A8;GABRB2
structural molecule activity	molecular_function	10	CLDN5;COL4A2;JUP;CD4;PI3;THBS1;COL4A1;HSPG2;MAP2;DCN
cargo receptor activity	molecular_function	8	ITGAM;SCARB1;MSR1;LDLR;ACKR3;FPR2;LRP1;MARCO
antioxidant activity	molecular_function	8	CAT;PTGS2;APOE;GPX3;PTGS1;SOD2;S100A9;SESN1
translation regulator activity	molecular_function	1	EIF2AK2
protein folding chaperone	molecular_function	1	HSPA1B
protein tag	molecular_function	1	ISG15
cell part	cellular_component	425	ID2;PFKFB3;ACP3;HCK;THRA;CCR7;ADGRG1;KCNN3;UBASH3B;NR1H3;MT1F;PTAFR;ADORA2A;PID1;SLC8A1;SLCO2B1;FABP5;APOE;WNT5B;GABRG2;MAF;IQGAP2;SIGLEC1;USP18;CACNB1;IL7R;PANX1;MET;CAV1;C9orf72;MAFA;SLC25A37;LRP1;ACTG2;HAVCR2;GFPT2;GDF15;CAMK1;FLT1;HOXA3;ACP5;HCAR3;PRF1;CDKN1B;PTP4A3;ELANE;CD1A;UCP2;ALDH1A2;PMAIP1;HSD3B7;LYN;GLRB;ABCB4;IL18R1;HAS2;NPC1;MEF2C;F3;JAK1;PERP;AK4;PLK4;SSH1;CYSLTR1;TPCN1;GJA5;C1QB;U…
organelle	cellular_component	272	GLUD2;ID2;PRTN3;SMOX;FLNC;PTGES;TP73;APOC2;ACKR3;PDK4;MSRB3;IL1B;TGM2;TPBG;ERBB4;ACP3;HCK;ITPR1;THRA;CCR7;ADGRG1;TIMP3;MLXIPL;UBASH3B;NR1H3;ABCG2;CD4;MT1F;CD274;TRAF3IP2;S100A8;CD22;HIF1A;PHGDH;ISG20;PSAT1;ITGB7;SNAI1;SLC8A1;LPAR1;TNFSF10;AIM2;FABP5;WNT5B;PLA2G4A;ITPR3;SCD;MNDA;SPP1;SOCS1;MAF;ITGAM;PPARGC1B;IQGAP2;USP18;SLA;GPRC5A;PPM1E;PTPN3;HAVCR1;CD9;PANX1;RCAN1;IL2RG;AMPH;C9orf72;DUSP16;MAFA;…
organelle part	cellular_component	240	ATP6V0E2;PRTN3;SMOX;PTGES;TP73;PLSCR1;PDK4;DHRS9;SOD2;TNFAIP6;TLR4;PFKFB3;ERBB4;ACP3;HCK;ITPR1;THRA;TIMP3;MLXIPL;NR1H3;ABCG2;CD4;NLRP3;CD274;DUSP2;S100A8;TRIM22;CXADR;MMAB;ADORA2A;SNAI1;SLC8A1;AIM2;FABP5;APOE;WNT5B;PLA2G4A;ITPR3;MNDA;GABRG2;SOCS1;MAF;CSF1;ERMP1;PPARGC1B;IQGAP2;GPRC5A;PPM1E;CD1A;SPP1;CD9;PANX1;SCD;AMPH;CAV1;C9orf72;DUSP16;SLC25A37;ACTG2;PARP9;PECAM1;KLF4;ZC3H12A;PTGDS;CDK1;COL4A2;…
membrane	cellular_component	239	TREM1;ATP6V0E2;PRTN3;SMOX;PTP4A3;PTGES;GPNMB;PNOC;ACKR3;DHRS9;IL7R;PTGDS;SPINT1;ITGA6;ACP3;HCK;ITPR1;CAT;CCR7;ADGRG1;KCNN3;SSH1;KCNJ1;ABCG2;CD4;NLRP3;CD274;PTAFR;CD22;ADORA2A;ITGB7;SEMA6B;SLC8A1;LPAR1;PTGIR;SLCO2B1;FABP5;APOE;WNT5B;PERP;PLA2G4A;ITPR3;VIPR2;GABRG2;TNFSF14;ERMP1;IQGAP2;SIGLEC1;MET;PTPN3;CACNB1;CD9;PANX1;SCD;PAG1;AMPH;CAV1;C9orf72;PDGFRB;SLC25A37;LRP1;PARP9;PECAM1;IL2RG;FLT1;ACE;SPA…
membrane part	cellular_component	218	TREM1;ATP6V0E2;PRTN3;NOXA1;PTGES;GPNMB;ACKR3;DHRS9;IL7R;PTGDS;TGM2;TPBG;ITGA6;ACP3;HCK;ITPR1;CCR7;ADGRG1;KCNN3;SSH1;KCNJ1;ABCG2;CD4;CD274;PTAFR;CD22;ADORA2A;ITGB7;SEMA6B;SLC8A1;LPAR1;PTGIR;SLCO2B1;FABP5;CD226;PERP;ITPR3;VIPR2;SCD;GABRG2;SOCS1;TNFSF14;ERMP1;ABCC6;SIGLEC1;PAG1;PTPN3;CACNB1;CD9;PANX1;MKKS;MET;AMPH;CAV1;PDGFRB;ADRA2B;LRP1;HAVCR2;PECAM1;ZC3H12A;FLT1;ACE;CXADR;PEMT;EDNRB;LTB;CYSLTR1;CX…
extracellular region part	cellular_component	158	PRTN3;C3;CSF3;TGM2;ITGA6;ACP3;CAT;LYN;ADGRG1;TIMP3;C1QC;SFTPB;CD274;IL36G;IL1RN;CD22;PHGDH;PSAT1;ITGB7;SEMA6B;TNFSF10;PGF;FABP5;APOE;WNT5B;CCN1;MNDA;TNFSF14;IQGAP2;IL1B;IL11;CD9;C9orf72;ACTG2;MELTF;PECAM1;GDF15;FLT1;ACE;PTGDS;COL4A2;GNLY;LTB;ALOX5;EHD1;FTH1;S100A8;SPARC;GSTM1;LIF;CXCL8;NAMPT;ELANE;DDAH1;CD1A;HSPG2;CTSG;SLC1A1;CD38;IL23A;FSCN1;MMP1;GPX3;EDN1;UTS2;LSR;CCL3;OSM;ITGAM;HAMP;ABCB4;STMN…
extracellular region	cellular_component	114	TREM1;PRTN3;CSF3;ERBB4;CAT;TIMP3;C1QC;SFTPB;NLRP3;SPP1;IL36G;CXADR;CXCL2;TNFSF10;PGF;FABP5;IGFBP3;MNDA;C3;SIGLEC1;IL1B;IL11;IL7R;MET;MELTF;ADM2;GDF15;ACE;PTGDS;COL4A2;GNLY;ALOX5;FTH1;S100A8;HDGFL3;SPARC;HK3;PRF1;CXCL8;ELANE;NRROS;HSPG2;CTSG;IL23A;MMP1;GPX3;EDN1;IL1R2;UTS2;CCL3;OSM;ISG15;LPL;F2RL3;APOC2;C1QA;CSF3R;NPC1;DCN;PNOC;TNFAIP6;OAS1;IL10;MMP10;C1QB;IL19;PI3;LTBP2;IL6;FGL2;MMP8;LY6E;CCL20;I…
protein-containing complex	cellular_component	113	ID2;NOXA1;ELANE;ITGA6;ITPR1;THRA;MLXIPL;NR1H3;GJB2;KCNJ1;CD4;NLRP3;SOX4;CXADR;ITGB7;AIM2;APOE;IGFBP3;ITPR3;GABRG2;SOCS1;PPARGC1B;C3;PPM1E;CACNB1;PANX1;MET;C9orf72;ACTG2;PARP9;ZC3H12A;FLT1;CDK1;COL4A2;RUNX3;HJURP;FTH1;NFATC2;NR4A2;P2RX1;FOXF1;CDKN1B;SMAD6;ERBB4;HSPG2;IL23A;NCR1;FSCN1;EPHA2;LSR;IL2RG;ITGAM;GLRB;LPL;APOC2;IL18R1;C1QA;ROS1;CSF3R;DCN;C1QC;KLF5;GPRC5A;KLF4;CTSG;GJA5;ADRA2A;TNFAIP2;MSR1…
membrane-enclosed lumen	cellular_component	56	TNFAIP6;PRTN3;COL4A2;GNLY;PTGES;ALOX5;AK4;FTH1;S100A8;PTGS2;CXCL1;ELANE;SPARC;ERBB4;IL23A;HK3;PRF1;CAT;STAR;TIMP3;EVA1A;SFTPB;HSPA1B;IGFBP3;CD4;SOD2;IL6;HSPG2;ME3;LIPA;BMP4;FGL2;FABP5;ADAMTS13;WNT5B;JUP;CCN1;MNDA;COL4A1;C3;ITIH4;RDH5;PDK4;TMSB4X;SPP1;MMP8;AZU1;MMAB;CTSG;VWF;THBS1;MELTF;CSF1;S100A9;S100A12;DCN
cell junction	cellular_component	49	UNC13A;EFNB2;JAK1;TP73;ITGA3;SLC5A1;SLC7A2;TGM2;ITGA6;CAMK2B;CLDN5;HCK;GJA5;CAT;LYN;FLNC;ZAP70;HSPA1B;GABRB2;KDR;CACNA1C;ANXA1;SYP;CXADR;HSPG2;STEAP1;ITGB7;SLC8A1;FABP5;GABRA1;PERP;JUP;FSCN1;HCAR3;GABRG2;CD9;PANX1;LSR;AMPH;GLRB;HAMP;ABCB4;NAMPT;PECAM1;S100A9;CCN3;RHOB;FLT1;EPHA2
synapse part	cellular_component	34	UNC13A;EFNB2;SLC6A9;SLC1A2;ITGA3;CNR1;P2RX1;ERBB4;ITPR1;C1QB;C1QC;GABRB2;CACNA1C;NRGN;SYP;SLC8A1;LPAR1;PDE4B;FCGR2B;FABP5;GABRA1;GABRG2;CALB1;BDNF;KCNMA1;NR1D1;AMPH;GLRB;MAP2;C1QA;PTPRO;ADRA2C;PNOC;CAMK1
synapse	cellular_component	31	UNC13A;EFNB2;SLC6A9;SLC1A2;SPARC;ITGA3;CNR1;P2RX1;ERBB4;CAMK2B;ITPR1;MAP1LC3A;CACNB4;C1QC;GABRB2;CACNA1C;NRGN;SYP;CXADR;ADORA2A;PDE4B;FABP5;GABRA1;MYO7A;GABRG2;CALB1;GLRB;C1QA;PTPRO;ADRA2C;CAMK1
supramolecular complex	cellular_component	12	IDO1;SLC8A1;SRC;PECAM1;MAP1LC3A;MX1;JUP;MX2;STMN1;MAP2;IQGAP2;NES
cell	cellular_component	7	C1QC;LDLR;P2RY12;HAMP;C1QA;LTBP2;CD36
other organism part	cellular_component	1	IFIT1
cellular process	biological_process	423	ID2;PFKFB3;ACP3;HCK;THRA;CCR7;ADGRG1;UBASH3B;NR1H3;MT1F;IL36G;PTAFR;ADORA2A;CXCL2;SLC8A1;FABP5;APOE;WNT5B;GABRG2;MAF;IQGAP2;USP18;CACNB1;IL7R;PANX1;MET;CAV1;C9orf72;MAFA;ADRA2B;LRP1;HAVCR2;GFPT2;GDF15;CAMK1;FLT1;GLUD2;ACP5;HCAR3;PRF1;CDKN1B;PTP4A3;ELANE;NRROS;UCP2;MMP1;ALDH1A2;PMAIP1;UTS2;HSD3B7;PGF;LYN;GLRB;ABCB4;IL18R1;HAS2;NPC1;MEF2C;F3;JAK1;PERP;AK4;PLK4;SSH1;CYSLTR1;GJA5;C1QB;LTBP2;UNC5B;ME3…
biological regulation	biological_process	395	ID2;PFKFB3;ACP3;HCK;THRA;CCR7;ADGRG1;UBASH3B;NR1H3;MT1F;IL36G;DUSP2;ADORA2A;CXCL2;SLC8A1;FABP5;APOE;WNT5B;GABRG2;MAF;IQGAP2;USP18;CACNB1;IL7R;PANX1;MET;CAV1;C9orf72;MAFA;SLC25A37;ACTG2;HAVCR2;GDF15;CAMK1;FLT1;IRF9;HOXA3;ACP5;HCAR3;PRF1;CDKN1B;PTP4A3;ELANE;CD1A;UCP2;MMP1;ALDH1A2;PMAIP1;UTS2;PGF;LYN;GLRB;ABCB4;IL18R1;HAS2;NPC1;MEF2C;F3;JAK1;PERP;AK4;PLK4;SSH1;TPCN1;C1QB;LTBP2;UNC5B;JUP;PTAFR;FPR2;M…
response to stimulus	biological_process	269	TREM1;ID2;PRTN3;PTP4A3;PTGES;TP73;APOC2;ACKR3;PDK4;MSRB3;EIF2AK2;IL7R;SPINT1;ITGA6;HCK;ITPR1;THRA;CCR7;TIMP3;C1QC;NR1H3;CD4;PBK;MT1F;CD274;IL36G;PTAFR;TRIM22;CXADR;AKR1C1;ISG20;DCN;CXCL2;SLC8A1;LPAR1;PTGIR;AIM2;IFI16;PLA2G4A;ITPR3;MNDA;GABRG2;SOCS1;TNFSF14;PPARGC1B;C3;SIGLEC1;CSF3;PPM1E;CD1A;CACNB1;CD9;PANX1;PAG1;MAFA;CYSLTR1;HAVCR2;XAF1;PECAM1;GFPT2;IL2RG;FLT1;CSF1R;COL4A2;GNLY;CNR1;RUNX3;LTB;EH…
metabolic process	biological_process	219	GLUD2;NOXA1;PDE8B;PRTN3;C3;PTGES;TP73;ACKR3;PDK4;MSRB3;DHRS9;TGM2;OLAH;PFKFB3;ERBB4;ACP3;HCK;THRA;UBASH3B;NR1H3;ABCG2;NLRP3;DUSP2;MMAB;PHGDH;ISG20;PSAT1;DCN;PID1;FABP5;APOE;IFI16;CCN1;SOCS1;MAF;IGFBP6;ERMP1;PPARGC1B;SMOX;USP18;SLA;PPM1E;PTPN3;SPP1;CD9;SCD;MET;C9orf72;DUSP16;TK1;LRP1;PARP9;ADM2;GFPT2;KLF4;IL2RG;CAMK1;FLT1;NAT2;ACE;NT5C1A;PTGDS;CDK1;COL4A2;AZU1;HOXA3;RUNX3;LTB;ALOX5;FOSB;ACP5;PDE4B…
developmental process	biological_process	203	ID2;PRTN3;FLNC;TP73;ACKR3;DHRS9;SPINT1;IGFBP3;ITGA6;CLDN5;HCK;CX3CR1;THRA;CCR7;ADGRG1;MLXIPL;NR1H3;CD4;SPP1;TRAF3IP2;CXADR;HIF1A;PHGDH;ITGB7;SEMA6B;SLC8A1;LPAR1;TNFSF10;SLCO2B1;FABP5;APOE;IFI16;PERP;CCN1;SOCS1;MAF;PPARGC1B;C3;CSF3;SLA;PTPN3;IL11;CD9;RCAN1;MET;CAV1;C9orf72;PDGFRB;LRP1;ADM2;PECAM1;KLF4;GDF15;FLT1;ACE;CDK1;COL4A2;HOXA3;RUNX3;LTB;NFATC2;ACP5;AKR1C1;NR4A2;NNMT;SPARC;LIPA;IL10;CXCL8;CD…
multicellular organismal process	biological_process	165	ID2;PRTN3;APOC2;TGM2;ERBB4;CLDN5;ITPR1;THRA;LYN;ADGRG1;TIMP3;MLXIPL;NR1H3;KCNJ1;CD4;NLRP3;PTAFR;SNAI1;SLC8A1;PGF;CD226;ITPR3;GABRG2;MAF;CSF1;PPARGC1B;C3;CSF3;CACNB1;MET;ENC1;CYSLTR1;ADRA2B;LRP1;ACTG2;ADM2;ACE;SPARC;AZU1;HOXA3;ALOX5;EHD1;NFATC2;AQP9;AKR1C1;NR4A2;P2RX1;UCP2;LIPA;PEMT;CDKN1B;PTP4A3;SMAD6;DDAH1;KLF2;NRROS;NKX3-1;CD38;IL23A;FOXC1;PTGS2;CX3CR1;EDN1;ALDH1A2;UTS2;OSM;ITGAM;GLRB;IL1A;HAMP…
localization	biological_process	157	ATP6V0E2;PRTN3;C3;ACKR3;TNFAIP6;TGM2;ERBB4;ACP3;HCK;ITPR1;CAT;CCR7;KCNN3;TIMP3;NR1H3;KCNJ1;ABCG2;CD4;NLRP3;CD274;PTAFR;CXADR;HIF1A;ITGB7;SLC8A1;SLCO2B1;FABP5;APOE;PLA2G4A;ITPR3;MNDA;GABRG2;IQGAP2;SIGLEC1;CD9;PANX1;MET;AMPH;C9orf72;DUSP16;MAFA;CYSLTR1;SLC25A37;LRP1;MELTF;PECAM1;CAMK1;ACE;EDNRB;ALOX5;EHD1;FTH1;S100A8;AQP9;P2RX1;HK3;FCGR1A;CXCL8;CDKN1B;ELANE;FCGR2B;ANXA1;NRROS;HSPG2;IFIT1;SLC1A1;CD3…
cellular component organization or biogenesis	biological_process	151	ID2;PRTN3;C3;TP73;TGM2;ITGA6;ACP3;HCK;CX3CR1;CAT;CCR7;C1QC;SSH1;CD4;NLRP3;SPP1;CXADR;PHGDH;ITGB7;PID1;IL7R;LPAR1;CCN1;GABRG2;PPARGC1B;IQGAP2;CSF3;CACNB1;CD9;PANX1;ITPR3;MET;AMPH;CAV1;C9orf72;PDGFRB;TK1;PECAM1;SPARC;COL4A2;HJURP;HDGFL3;AKR1C1;NR4A2;P2RX1;LIPA;PRF1;FCGR1A;TNFRSF21;ELANE;FCGR2B;ANXA1;KLF2;HSPG2;SLC1A1;FSCN1;STC1;MMP1;GPX3;ALDH1A2;PMAIP1;EPHA2;LSR;CTSG;ITGAM;GLRB;ABCA4;LPL;ABCB4;STMN…
immune system process	biological_process	149	TREM1;ID2;PRTN3;C3;ISG20;ACKR3;TLR4;ITGA6;ACP3;HCK;CX3CR1;CAT;CCR7;C1QC;CD4;NLRP3;CD274;IL36G;PTAFR;CD22;HIF1A;ITGB7;CXCL2;TNFSF10;AIM2;FABP5;IFI16;MNDA;TNFSF14;IQGAP2;CSF3;NRROS;IL11;IL7R;PAG1;CYSLTR1;PARP9;PECAM1;IL2RG;FLT1;ACE;GNLY;EDNRB;LTB;ALOX5;FTH1;NFATC2;P2RX1;HK3;PRF1;FCGR1A;CXCL8;TNFRSF21;SMAD6;ELANE;HAVCR2;FCGR2B;ANXA1;CD1A;IFIT1;CD38;IL23A;NCR1;MMP1;IRF8;IL1R2;PMAIP1;HSD3B7;IRF7;LYN;I…
multi-organism process	biological_process	86	TREM1;PRTN3;ISG20;TP73;PNOC;ACKR3;HCK;CX3CR1;C1QC;CD4;NLRP3;IL36G;PTAFR;CXADR;CXCL2;AIM2;IFI16;C3;MET;ADRA2B;PARP9;IL2RG;GNLY;FOSB;ACP5;P2RX1;UCP2;PRF1;CXCL8;ELANE;HAVCR2;FCGR2B;IFIT1;CD38;IL23A;MMP1;IRF8;PMAIP1;EPHA2;IRF7;ITGAM;ISG15;LPL;EIF2AK2;C1QA;NPC1;PLSCR1;ADRA2C;SCARB1;OAS1;CTSG;IFI6;IFIH1;PI3;MARCO;CCL20;FPR2;PGF;CYBB;SLAMF1;S100A8;CSF1;TGFB3;IDO1;IL36RN;IFI27;HAMP;CSF1R;CXCL5;CXCL1;CCL4…
locomotion	biological_process	72	TREM1;ID2;EFNB2;SPNS2;IL36RN;SCARB1;EDNRB;ITGA3;ACKR3;CYSLTR1;NFATC2;CXCL5;FPR1;SEMA6B;PRTN3;NR4A2;ITGA6;CCL4;HCK;CX3CR1;CCR7;ADGRG1;CCN1;PTP4A3;ZAP70;ELANE;CXCL1;KDR;CXCL6;IL36G;PTAFR;CXADR;HSPG2;FSCN1;CCL20;ITGB7;CXCL2;AZU1;LPAR1;TRPM2;PDE4B;CSF3R;JUP;IL1RN;MMP1;FPR2;ID1;FGF2;CCN2;ERBB4;NR4A1;EPHA2;HSD3B7;TNFAIP3;CCL3;MET;ITGAM;CXCL12;CXCL8;PDGFRB;S100A8;PARP9;PTPRO;GPNMB;PECAM1;P2RY12;SNAI1;S1…
biological adhesion	biological_process	53	EFNB2;TNFAIP6;AOC3;SCARB1;PERP;ITGA3;ACKR3;S100A8;ZAP70;CD300A;ITGA6;CCL4;HCK;CX3CR1;ADGRG1;TNIP1;UBASH3B;THBS1;SMAD6;TPBG;CLDN5;CD4;CD22;HSPG2;ITGB7;EPHA2;CSF3R;CD226;JUP;CCN1;FPR2;ID1;SIGLEC1;CXADR;SPP1;CD9;ADAMTS13;CCN2;ITGAM;CXCL12;P2RY12;CELSR2;RHOB;SLAMF1;NCAM1;PECAM1;VWF;S100A9;FOXF1;IBSP;SLC39A8;GPNMB;CCN3
reproductive process	biological_process	49	IDO1;ACE;STC1;TNFAIP6;NKX3-1;CSF2;ITGA3;TNFSF10;FOSB;PLK4;CSF1;CNR1;CD38;RARG;ACOD1;P2RX1;VASH1;IL10;THRA;ADGRG1;CDKN1B;CYP27B1;PI3;PTAFR;CXADR;SNAI1;CCN1;CYP26B1;UCP2;IL1A;SPINT1;LIF;GJB2;SPP1;MMP7;CD9;PGF;GLRB;STAR;SOCS3;ADRA2B;CYP19A1;HAVCR2;ROS1;ADRA2C;HAS2;PNOC;TGFB3;DCN
signaling	biological_process	45	UNC13A;CCL4;EFNB2;TNFAIP6;ADRA1B;KLF5;SLC1A2;LTB;TNFSF10;CXCL5;CNR1;P2RX1;GUCA1B;CX3CR1;ADGRG1;CACNB4;SSH1;GABRB2;CXCL6;IL36G;CCL20;SLC1A1;PTGIR;GABRA1;JUP;VIPR2;GABRG2;PNOC;IL1B;GJB2;CACNB1;UTS2;PANX1;PGF;AMPH;GLRB;ADRA2B;NAMPT;C1QA;S100A8;IL18;ADRA2C;S100A9;GDF15;GPNMB
cell population proliferation	biological_process	28	ID2;SCARB1;ACE;HDGFL3;CSF1R;TLR4;IL10;LIPA;NR4A3;NES;IGFBP3;SOX4;SALL4;BMP4;IL18;EPHA2;IL23A;IFI16;STC1;PIM1;TNFSF14;IL7R;CCN2;ROS1;CSF1;PTPRC;MEF2C;CCN3
behavior	biological_process	27	IDO1;ID2;SLC1A2;ITGA3;CNR1;NR4A2;SGK1;NR4A3;CX3CR1;THRA;STAR;CLDN5;NRGN;CALB1;LDLR;ITPR3;GABRG2;NPC1;BDNF;LPAR5;GLRB;CXCL12;PLK2;THBS1;ADM2;MDK;GDF15
cell killing	biological_process	15	CXCL2;AZU1;PRF1;CXCL8;FCGR3A;CCL20;GNLY;HAMP;ELANE;IL18;C3;CXCL12;CXCL1;S100A12;CTSG
growth	biological_process	9	BDNF;C9orf72;SLC1A2;CYP19A1;CSF1;KLF2;RARG;ERBB4;CCN3
rhythmic process	biological_process	8	NR1D1;ID2;RORB;STAR;NAMPT;ID1;HAS2;MMP7
detoxification	biological_process	7	PTGS2;ABCG2;MT1F;MT2A;SOD2;SESN1;GSTM1
cell aggregation	biological_process	2	CCN2;THRA
pigmentation	biological_process	1	SPARC
Note: GO, Gene Ontology; Term description, GO secondary classification term; Term type, GO primary classification name; Number, The number of genes annotated to the secondary classification function of the GO; Gene names, The name of genes annotated to the secondary classification function of the GO.
