# Supplementary material for: Selection and validation of genes related to oxidative stress production and clearance in macrophages infected with Mycobacterium tuberculosis
Source: Front Cell Infect Microbiol. 2023 Dec 12;13:1324611. doi: 10.3389/fcimb.2023.1324611 (PMC10749926; doi:10.3389/fcimb.2023.1324611)
Supplement: Supplementary file 4 [file Table_3.xlsx]

## Sheet: KEGG enrichment analysis
Pathway description	Number	Gene names
Cytokine-cytokine receptor interaction	46	IL36RN;CSF2;LTB;ACKR3;CSF3;CSF1R;CSF1;CXCL1;IL10;CCL4;CX3CR1;OSMR;CCR7;CXCL8;TNFRSF21;TGFB2;IL19;CD4;IL36G;IL1RN;CXCL5;IL6;CXCL2;TNFSF10;IL23A;CCL3;CCL20;IL1A;IL17RE;TNFSF14;BMP4;IL1B;IL1R2;LIF;IL11;IL7R;IL2RG;OSM;CXCL12;IL18R1;CXCL6;IL18;CSF3R;IL24;GDF15;TGFB3
Pathways in cancer	45	EGFR;TGFB3;COL4A2;JAK1;CAMK2B;ITGA3;F2RL3;EDNRB;ITGA6;GSTM1;CXCL8;CDKN1B;IGF1R;BIRC5;IL6;HIF1A;GNAQ;STAT1;LPAR1;NKX3-1;PPARG;IL23A;MITF;WNT5B;JUP;TGFB2;MMP1;COL4A1;PIM1;BMP4;EDN1;PGF;PMAIP1;STAT4;IL7R;LPAR5;IL2RG;MET;CXCL12;PDGFRB;CSF1R;CSF3R;PTGER3;PLCB2;FGF2
PI3K-Akt signaling pathway	36	EGFR;COL4A2;JAK1;ITGA3;CSF1R;TLR4;SGK1;ERBB4;OSMR;CDKN1B;KDR;ITGA6;IGF1R;NR4A1;IL6;ITGB7;MET;LPAR1;CSF1;COL4A1;FGF2;CSF3;OSM;BDNF;SPP1;IL7R;LPAR5;PGF;VWF;PDGFRB;THBS1;CSF3R;IL2RG;IBSP;FLT1;EPHA2
MAPK signaling pathway	30	EGFR;DUSP1;CSF1R;ERBB4;DUSP4;CACNB4;FLNC;KDR;TGFB2;HSPA1B;IGF1R;NR4A1;DUSP2;IL1A;CD14;PLA2G4A;FGF2;IL1B;PGF;BDNF;CACNB1;EPHA2;MET;DUSP16;PDGFRB;STMN1;CSF1;MEF2C;FLT1;TGFB3
Neuroactive ligand-receptor interaction	30	PNOC;EDNRB;ADRA1B;CNR1;F2RL3;FPR1;P2RX1;CTSG;THRA;ADRA2A;GABRB2;PTAFR;ADORA2A;LPAR1;PTGIR;GABRA1;VIPR2;GABRG2;FPR2;C3;EDN1;ADORA3;CYSLTR2;UTS2;GLRB;CYSLTR1;ADRA2B;ADM2;ADRA2C;PTGER3
Lipid and atherosclerosis	28	NFATC2;TLR4;CXCL1;CAMK2B;ITPR1;LYN;CXCL8;HSPA1B;NLRP3;SOD2;PPARG;IL6;CXCL2;TNFSF10;SRC;CD14;ABCG1;LDLR;MMP1;MMP3;IL1B;VAV1;CCL3;IRF7;CYBB;IL18;CD36;PLCB2
Rheumatoid arthritis	25	ATP6V0E2;CSF2;LTB;CXCL5;ACP5;TLR4;CXCL1;CXCL8;IL6;CXCL2;TGFB2;IL23A;CCL20;IL1A;MMP1;MMP3;IL1B;IL11;CCL3;CXCL12;CXCL6;IL18;CSF1;FLT1;TGFB3
Calcium signaling pathway	25	EGFR;EDNRB;ADRA1B;CYSLTR1;P2RX1;PTK2B;CAMK2B;TPCN1;ITPR1;ERBB4;KDR;PTAFR;ADORA2A;GNAQ;SLC8A1;CD38;ITPR3;CYSLTR2;FGF2;MET;PDGFRB;PLCB2;CAMK1;FLT1;PTGER3
Transcriptional misregulation in cancer	24	ID2;CSF2;CSF1R;IL1R2;NR4A3;FCGR1A;CXCL8;CDKN1B;ELANE;IGF1R;IL6;ITGB7;PPARG;CD14;MITF;IGFBP3;JUP;MAF;MMP3;SPINT1;MET;ITGAM;MEF2C;FLT1
Rap1 signaling pathway	24	EGFR;CNR1;F2RL3;CSF1R;FPR1;IGF1R;KDR;ADORA2A;GNAQ;LPAR1;SRC;ID1;FGF2;PGF;VAV1;EPHA2;LPAR5;MET;ITGAM;PDGFRB;THBS1;FLT1;CSF1;PLCB2
Viral protein interaction with cytokine and cytokine receptor	23	ACKR3;CSF1R;CXCL5;CXCL1;IL10;CCL4;CX3CR1;CCR7;CXCL8;IL19;IL6;CXCL2;TNFSF10;CCL20;TNFSF14;CCL3;CXCL12;IL18R1;CXCL6;IL18;CSF1;IL24;IL2RG
JAK-STAT signaling pathway	23	EGFR;JAK1;CSF2;IL10;OSMR;IL19;IL6;STAT1;IL23A;AOX1;PIM1;SOCS1;CSF3;LIF;STAT4;IL11;IL7R;OSM;SOCS3;PDGFRB;CSF3R;IL24;IL2RG
NOD-like receptor signaling pathway	23	JAK1;TRPM2;TLR4;CXCL1;ITPR1;CXCL8;MAP1LC3A;NLRP3;IL6;CXCL2;STAT1;NOD2;AIM2;IFI16;ITPR3;IL1B;OAS1;PANX1;TNFAIP3;IRF7;CYBB;IL18;PLCB2
Hematopoietic cell lineage	22	CSF2;ITGA3;CSF3;CSF1R;ITGA6;FCGR1A;CD4;IL6;CD9;CD22;CD38;CD14;IL1A;CSF3R;IL1B;IL1R2;CD1A;IL11;IL7R;ITGAM;CSF1;CD36
Proteoglycans in cancer	21	EGFR;ITPR1;MET;HSPG2;CAV1;WNT5B;THBS1;TIMP3;ITPR3;FLNC;KDR;DCN;VAV1;TGFB2;IGF1R;FGF2;TLR4;SRC;HIF1A;ERBB4;CAMK2B
Coronavirus disease - COVID-19	21	EGFR;STAT1;CSF2;CXCL8;JAK1;VWF;ISG15;C1QC;IFIH1;MMP1;CSF3;C1QA;NLRP3;MMP3;C3;TLR4;IL1B;OAS1;ACE;IL6;CYBB
Tuberculosis	20	STAT1;IL1A;SRC;C3;TGFB3;JAK1;NOD2;CYP27B1;TGFB2;IL23A;ITGAM;IL18;FCGR2B;TLR4;IL1B;FCGR1A;CD14;IL10;IL6;CAMK2B
Chemokine signaling pathway	20	CXCL2;CCL4;HCK;CX3CR1;SRC;LYN;CCR7;CXCL8;GRK5;STAT1;CCL20;VAV1;CXCL12;CCL3;CXCL5;CXCL6;CXCL1;PTK2B;PLCB2;GNAQ
Focal adhesion	20	EGFR;MET;COL4A2;CAV1;VWF;FLNC;PDGFRB;ITGA3;THBS1;IGF1R;COL4A1;FLT1;KDR;SRC;PGF;VAV1;IBSP;ITGA6;SPP1;ITGB7
Amoebiasis	19	CXCL2;CSF2;ITGAM;COL4A2;CXCL8;CD14;IL6;TGFB2;CXCL1;COL4A1;GNAQ;TLR4;IL1B;IL1R2;CD1A;IL10;CTSG;PLCB2;TGFB3
Kaposi sarcoma-associated herpesvirus infection	19	CXCL2;STAT1;HCK;ITPR1;IRF7;RCAN1;LYN;CXCL8;JAK1;ITPR3;CSF2;MAP1LC3A;NFATC2;FGF2;C3;CXCL1;SRC;IL6;HIF1A
IL-17 signaling pathway	17	CXCL2;TNFAIP3;CXCL8;CCL20;CSF2;IL17RE;MMP1;IL1B;FOSB;S100A8;MMP3;CXCL6;CSF3;CXCL1;IL6;S100A9;CXCL5
Osteoclast differentiation	17	STAT1;TGFB2;PPARG;FCGR1A;MITF;JAK1;TREM2;IL1A;SOCS3;FCGR2B;SOCS1;FOSB;CSF1;ACP5;IL1B;CSF1R;NFATC2
Oxytocin signaling pathway	17	EGFR;ITPR1;CD38;CACNB4;PLA2G4A;ITPR3;MEF2C;RCAN1;NFATC2;TRPM2;PLCB2;NPR1;SRC;GNAQ;CAMK1;CACNB1;CAMK2B
Human papillomavirus infection	17	STAT1;ATP6V0E2;IBSP;COL4A2;EGFR;WNT5B;VWF;CDKN1B;PDGFRB;ITGA3;JAK1;THBS1;COL4A1;ISG15;ITGA6;SPP1;ITGB7
Pathways of neurodegeneration - multiple diseases	17	IL1A;CAT;NDUFA4L2;GPX3;C9orf72;WNT5B;ITPR3;MAP1LC3A;CYBB;ITPR1;CSF1;IL1B;IL6;CAMK2B;BDNF;PLCB2;GNAQ
Pertussis	16	IL1A;IL23A;CXCL8;C1QC;IRF8;C1QA;CXCL6;NLRP3;CXCL5;C3;TLR4;IL1B;IL6;IL10;CD14;ITGAM
TNF signaling pathway	16	CXCL2;TNFAIP3;CSF2;IL18R1;CCL20;NOD2;SOCS3;EDN1;CXCL6;MMP3;CSF1;IL1B;CXCL1;IL6;LIF;CXCL5
Measles	16	STAT1;TNFAIP3;IRF7;JAK1;IFIH1;CDKN1B;IL1A;TP73;HSPA1B;SLAMF1;FCGR2B;TLR4;IL1B;OAS1;IL6;IL2RG
Human cytomegalovirus infection	16	EGFR;ITPR1;SRC;CXCL8;JAK1;CXCL12;ITPR3;NFATC2;CCL4;CCL3;IL1B;IL6;PTGER3;PTK2B;PLCB2;GNAQ
Shigellosis	16	HK3;EGFR;ITPR1;SRC;CD14;CXCL8;MAP1LC3A;TNIP1;ITPR3;CSF2;NLRP3;IL18;C3;TLR4;IL1B;PLCB2
Inflammatory bowel disease	15	STAT1;NOD2;IL23A;IL18R1;IL1A;TGFB2;TGFB3;MAF;IL18;TLR4;IL1B;IL6;IL10;STAT4;IL2RG
AGE-RAGE signaling pathway in diabetic complications	15	STAT1;IL1A;COL4A2;CXCL8;CDKN1B;TGFB2;PIM1;EDN1;CYBB;COL4A1;IL1B;IL6;F3;PLCB2;TGFB3
FoxO signaling pathway	15	IL7R;EGFR;TNFSF10;CAT;CDKN1B;PLK2;TGFB2;IGF1R;PLK4;SOD2;KLF2;IL6;IL10;SGK1;TGFB3
Hepatitis B	15	STAT1;IRF7;CXCL8;JAK1;TGFB2;IFIH1;NFATC2;BIRC5;TLR4;SRC;IL6;HSPG2;STAT4;PTK2B;TGFB3
cGMP-PKG signaling pathway	15	SLC8A1;ITPR1;ADORA3;ADRA2A;ADRA1B;ITPR3;EDNRB;ADRA2B;NFATC2;ADRA2C;NPR1;KCNMA1;MEF2C;PLCB2;GNAQ
Regulation of actin cytoskeleton	15	EGFR;LPAR1;SRC;ITGAM;LPAR5;CXCL12;PDGFRB;SSH1;ITGA3;FGF2;IQGAP2;VAV1;TMSB4X;ITGA6;ITGB7
Ras signaling pathway	15	EPHA2;EGFR;PGF;PLA2G4A;PDGFRB;ZAP70;IGF1R;CSF1R;ETS2;FGF2;CSF1;MET;BDNF;FLT1;KDR
Alzheimer disease	15	ITPR1;NDUFA4L2;APOE;WNT5B;IL1A;ITPR3;LPL;LRP1;CYBB;CSF1;IL1B;IL6;SLC39A14;PLCB2;GNAQ
Malaria	14	LRP1;MET;CXCL8;TGFB2;IL1B;THBS1;IL18;PECAM1;TLR4;CSF3;IL6;IL10;CD36;TGFB3
Chagas disease	14	ACE;TGFB2;CXCL8;C1QC;TGFB3;CCL3;GNAQ;C3;TLR4;IL1B;IL6;IL10;PLCB2;C1QA
Yersinia infection	14	SRC;CXCL8;ZAP70;VAV1;CD4;NFATC2;NLRP3;IL18;TLR4;IL1B;IL6;IL10;PTK2B;GNAQ
Necroptosis	14	GLUD2;STAT1;TNFAIP3;TNFSF10;CYBB;JAK1;PLA2G4A;IL1A;FTH1;NLRP3;TLR4;IL1B;STAT4;CAMK2B
Influenza A	14	STAT1;TNFSF10;IRF7;CXCL8;JAK1;IFIH1;IL1A;SOCS3;NLRP3;IL18;TLR4;IL1B;OAS1;IL6
Neutrophil extracellular trap formation	14	AZU1;SRC;FCGR1A;CYBB;VWF;FPR1;C3;ELANE;FPR2;AQP9;TLR4;CTSG;PLCB2;ITGAM
NF-kappa B signaling pathway	13	CXCL2;CCL4;TNFAIP3;CD14;LYN;CXCL8;CXCL12;LTB;ZAP70;TNFSF14;TLR4;IL1B;CXCL1
Platelet activation	13	PTGIR;SRC;LYN;VWF;PLA2G4A;ITPR3;F2RL3;P2RY12;ITPR1;PTGS1;P2RX1;PLCB2;GNAQ
Vascular smooth muscle contraction	13	PTGIR;ADRA1B;PLA2G4A;ITPR3;KCNMA1;ACTG2;ITPR1;ADM2;EDN1;NPR1;ADORA2A;PLCB2;GNAQ
Fluid shear stress and atherosclerosis	13	SRC;BMP4;CAV1;IL1A;DUSP1;EDN1;KDR;PECAM1;IL1R2;IL1B;KLF2;MEF2C;GSTM1
Cell adhesion molecules	13	ITGAM;CD226;CLDN5;CD4;NCAM1;CD274;PECAM1;SIGLEC1;PTPRC;CD22;PDCD1;ITGA6;ITGB7
Leishmaniasis	12	STAT1;TGFB2;FCGR1A;CYBB;JAK1;IL1A;C3;TLR4;IL1B;TGFB3;IL10;ITGAM
HIF-1 signaling pathway	12	HK3;EGFR;CYBB;CDKN1B;IGF1R;TLR4;EDN1;IL6;HIF1A;PFKFB3;FLT1;CAMK2B
Phagosome	12	ATP6V0E2;ITGAM;CYBB;C3;MSR1;THBS1;FCGR2B;TLR4;CD14;CD36;MARCO;FCGR1A
Cushing syndrome	12	EGFR;ITPR1;STAR;WNT5B;LDLR;CDKN1B;ITPR3;PDE8B;NR4A1;GNAQ;PLCB2;CAMK2B
MicroRNAs in cancer	12	STMN1;EGFR;TGFB2;MET;TIMP3;FSCN1;PDGFRB;PIM1;SOCS1;THBS1;SOX4;CDKN1B
Prion disease	12	C1QC;ITPR1;NDUFA4L2;CAV1;CYBB;IL1A;ITPR3;HSPA1B;C1QA;IL1B;IL6;NCAM1
Legionellosis	11	CXCL2;CD14;CXCL8;HSPA1B;IL18;C3;TLR4;IL1B;CXCL1;IL6;ITGAM
Hypertrophic cardiomyopathy	11	SLC8A1;ACE;CACNB4;TGFB2;ITGA3;EDN1;IL6;TGFB3;ITGA6;CACNB1;ITGB7
ECM-receptor interaction	11	COL4A2;CD36;ITGA3;THBS1;COL4A1;VWF;HSPG2;IBSP;ITGA6;SPP1;ITGB7
Aldosterone synthesis and secretion	11	ITPR1;STAR;LDLR;ITPR3;NR4A1;NPR1;NR4A2;GNAQ;CAMK1;PLCB2;CAMK2B
Toxoplasmosis	11	STAT1;JAK1;LDLR;TGFB2;ALOX5;HSPA1B;SOCS1;TLR4;IL10;ITGA6;TGFB3
Cellular senescence	11	ITPR1;CDK1;CXCL8;IGFBP3;IL1A;ITPR3;TGFB2;NFATC2;IL6;MYBL2;TGFB3
Pathogenic Escherichia coli infection	11	LPAR5;LPAR1;TNFSF10;SRC;CXCL8;CLDN5;NLRP3;IL18;TLR4;IL1B;IL6
Human T-cell leukemia virus 1 infection	11	TGFB2;MMP7;JAK1;CSF2;CD4;NFATC2;ETS2;IL1R2;IL6;IL2RG;TGFB3
cAMP signaling pathway	11	HCAR3;PDE4B;VIPR2;VAV1;PDE4A;NPR1;EDN1;BDNF;CAMK2B;ADORA2A;PTGER3
Salmonella infection	11	TNFSF10;CD14;CXCL8;FLNC;NLRP3;IL18;TLR4;IL1B;PTPRC;IL6;RHOB
Herpes simplex virus 1 infection	11	STAT1;IRF7;JAK1;IFIH1;SOCS3;TNFSF14;C3;OAS1;IL1B;SRC;IL6
EGFR tyrosine kinase inhibitor resistance	10	EGFR;SRC;JAK1;KDR;PDGFRB;IGF1R;FGF2;NRG1;MET;IL6
PD-L1 expression and PD-1 checkpoint pathway in cancer	10	EGFR;STAT1;JAK1;ZAP70;CD4;NFATC2;CD274;TLR4;HIF1A;PDCD1
Staphylococcus aureus infection	10	ITGAM;C1QC;C3;FPR2;C1QA;FPR1;FCGR2B;PTAFR;IL10;FCGR1A
Toll-like receptor signaling pathway	10	CCL4;STAT1;CCL3;IRF7;CD14;CXCL8;TLR4;IL1B;IL6;SPP1
Parathyroid hormone synthesis, secretion and action	10	EGFR;ITPR1;PDE4B;ITPR3;CYP27B1;PDE4A;NR4A2;MEF2C;PLCB2;GNAQ
Th17 cell differentiation	10	STAT1;IL2RG;IL23A;JAK1;ZAP70;CD4;NFATC2;IL1B;IL6;HIF1A
C-type lectin receptor signaling pathway	10	STAT1;ITPR1;SRC;IL23A;ITPR3;NFATC2;NLRP3;IL1B;IL6;IL10
Apelin signaling pathway	10	SLC8A1;ITPR1;CCN2;MAP1LC3A;ITPR3;PLCB2;KLF2;MEF2C;SPP1;GNAQ
Alcoholic liver disease	10	CXCL2;CD14;CXCL8;C1QC;C1QA;C3;TLR4;IL1B;CXCL1;IL6
Hepatitis C	10	IFIT1;EGFR;IRF7;STAT1;JAK1;LDLR;SOCS3;NR1H3;CLDN5;OAS1
Axon guidance	10	EPHA2;EFNB2;MET;WNT5B;CXCL12;SSH1;NFATC2;SRC;UNC5B;CAMK2B
Epstein-Barr virus infection	10	STAT1;TNFAIP3;IRF7;LYN;JAK1;CDKN1B;RUNX3;OAS1;IL6;ISG15
Diabetic cardiomyopathy	10	ACE;NDUFA4L2;CYBB;TGFB2;PDK4;GFPT2;TGFB3;CD36;PLCB2;CAMK2B
Endocytosis	10	EGFR;HSPA1B;SRC;AMPH;CAV1;LDLR;EHD1;IGF1R;IL2RG;GRK5
Huntington disease	10	ITPR1;PPARG;NDUFA4L2;SLC1A2;GPX3;SOD2;TGM2;BDNF;PLCB2;GNAQ
Cholesterol metabolism	9	LIPA;APOE;LDLR;STAR;LPL;APOC2;LRP1;NPC1;CD36
Gap junction	9	EGFR;LPAR1;ITPR1;SRC;ITPR3;PDGFRB;CDK1;PLCB2;GNAQ
Th1 and Th2 cell differentiation	9	STAT1;JAK1;RUNX3;ZAP70;MAF;CD4;NFATC2;IL2RG;STAT4
GnRH signaling pathway	9	EGFR;ITPR1;SRC;PLA2G4A;ITPR3;GNAQ;PTK2B;PLCB2;CAMK2B
TGF-beta signaling pathway	9	ID2;TGFB2;HAMP;SMAD6;THBS1;ID1;BMP4;TGFB3;DCN
Inflammatory mediator regulation of TRP channels	9	ITPR3;ITPR1;SRC;TRPM8;PLA2G4A;IL1B;GNAQ;PLCB2;CAMK2B
Serotonergic synapse	9	ITPR3;PLA2G4A;DUSP1;ALOX5;GABRB2;ITPR1;PTGS1;PLCB2;GNAQ
Signaling pathways regulating pluripotency of stem cells	9	ID2;WNT5B;JAK1;IGF1R;ID1;KLF4;FGF2;BMP4;LIF
Retrograde endocannabinoid signaling	9	ITPR1;NDUFA4L2;GABRA1;ITPR3;GABRG2;GABRB2;CNR1;PLCB2;GNAQ
Hippo signaling pathway	9	ID2;CCN2;BMP4;WNT5B;TGFB2;TP73;ID1;BIRC5;TGFB3
Chemical carcinogenesis - reactive oxygen species	9	EGFR;SRC;NDUFA4L2;CAT;SOD2;MET;HIF1A;AKR1C1;GSTM1
Amyotrophic lateral sclerosis	9	SLC1A2;CAT;NDUFA4L2;C9orf72;MAP1LC3A;ITPR3;GPX3;NRG1;ERBB4
African trypanosomiasis	8	IDO2;IDO1;IL18;IL1B;IL6;IL10;PLCB2;GNAQ
Cortisol synthesis and secretion	8	PDE8B;STAR;LDLR;ITPR3;ITPR1;PLCB2;NR4A1;GNAQ
Renin secretion	8	ACE;ITPR1;ITPR3;KCNMA1;EDN1;NPR1;PLCB2;GNAQ
Epithelial cell signaling in Helicobacter pylori infection	8	CXCL2;EGFR;MET;SRC;LYN;CXCL8;ATP6V0E2;CXCL1
PPAR signaling pathway	8	PPARG;FABP5;LPL;FABP4;NR1H3;MMP1;CD36;ME3
Prostate cancer	8	EGFR;NKX3-1;CDKN1B;PDGFRB;IGF1R;MMP3;SPINT1;IL1R2
Dilated cardiomyopathy	8	SLC8A1;CACNB4;TGFB2;ITGA3;ITGB7;ITGA6;CACNB1;TGFB3
Fc gamma R-mediated phagocytosis	8	HCK;AMPH;LYN;PLA2G4A;FCGR2B;PTPRC;VAV1;FCGR1A
T cell receptor signaling pathway	8	CSF2;ZAP70;CD4;NFATC2;PTPRC;IL10;VAV1;PDCD1
Natural killer cell mediated cytotoxicity	8	TNFSF10;PRF1;NCR1;CSF2;ZAP70;VAV1;NFATC2;PTK2B
Growth hormone synthesis, secretion and action	8	STAT1;ITPR1;IGFBP3;ITPR3;SOCS3;SOCS1;PLCB2;GNAQ
Relaxin signaling pathway	8	EGFR;EDNRB;SRC;COL4A2;MMP1;COL4A1;EDN1;PLCB2
Phospholipase D signaling pathway	8	EGFR;LPAR1;CXCL8;PLA2G4A;PDGFRB;PTK2B;PLCB2;LPAR5
Gastric cancer	8	EGFR;MET;WNT5B;CDKN1B;TGFB2;FGF2;JUP;TGFB3
Non-alcoholic fatty liver disease	8	PPARG;NDUFA4L2;CXCL8;IL1A;SOCS3;NR1H3;IL1B;IL6
Viral carcinogenesis	8	CDK1;LYN;JAK1;CDKN1B;C3;SRC;IRF7;PMAIP1
Human immunodeficiency virus 1 infection	8	ITPR1;CDK1;ITPR3;CD4;NFATC2;TLR4;PTK2B;GNAQ
Long-term depression	7	ITPR3;LYN;PLA2G4A;IGF1R;ITPR1;PLCB2;GNAQ
Acute myeloid leukemia	7	FCGR1A;JUP;CSF2;PIM1;CSF1R;ITGAM;CD14
Gastric acid secretion	7	ITPR1;ITPR3;CA2;KCNJ1;CAMK2B;PLCB2;GNAQ
p53 signaling pathway	7	CDK1;IGFBP3;PERP;TP73;THBS1;PMAIP1;SESN1
Arrhythmogenic right ventricular cardiomyopathy	7	SLC8A1;CACNB4;JUP;ITGA3;ITGA6;CACNB1;ITGB7
Insulin secretion	7	FFAR1;KCNN3;ITPR3;KCNMA1;GNAQ;PLCB2;CAMK2B
Complement and coagulation cascades	7	ITGAM;VWF;C1QC;F2RL3;C1QA;C3;F3
Salivary secretion	7	ITPR1;CD38;ADRA1B;ITPR3;KCNMA1;PLCB2;GNAQ
Morphine addiction	7	PDE8B;PDE4B;GABRA1;GABRG2;GABRB2;PDE4A;GRK5
Pancreatic secretion	7	ITPR1;CD38;ITPR3;CA2;KCNMA1;PLCB2;GNAQ
Melanogenesis	7	EDNRB;MITF;WNT5B;EDN1;CAMK2B;PLCB2;GNAQ
Leukocyte transendothelial migration	7	ITGAM;CYBB;CXCL12;PTK2B;CLDN5;PECAM1;VAV1
Glutamatergic synapse	7	SLC1A1;ITPR3;PLA2G4A;ITPR1;SLC1A2;PLCB2;GNAQ
Thyroid hormone signaling pathway	7	STAT1;SRC;RCAN1;BMP4;THRA;HIF1A;PLCB2
Systemic lupus erythematosus	7	FCGR1A;C1QC;ELANE;C1QA;C3;IL10;CTSG
Estrogen signaling pathway	7	EGFR;ITPR1;SRC;ITPR3;HSPA1B;PLCB2;GNAQ
Adrenergic signaling in cardiomyocytes	7	SLC8A1;ADRA1B;CACNB4;CACNB1;CAMK2B;PLCB2;GNAQ
Hepatocellular carcinoma	7	EGFR;MET;WNT5B;TGFB2;IGF1R;GSTM1;TGFB3
Chemical carcinogenesis - receptor activation	7	EGFR;SRC;KLF5;KLF4;FGF2;BIRC5;GSTM1
Parkinson disease	7	ITPR1;NDUFA4L2;ITPR3;DUSP1;SLC39A14;ADORA2A;CAMK2B
Ovarian steroidogenesis	6	STAR;LDLR;PLA2G4A;ALOX5;CYP19A1;IGF1R
GnRH secretion	6	ITPR1;KCNN3;ITPR3;SPP1;PLCB2;GNAQ
Mineral absorption	6	SLC8A1;STEAP1;SLC5A1;FTH1;MT1F;MT2A
Cytosolic DNA-sensing pathway	6	CCL4;IRF7;AIM2;IL18;IL1B;IL6
Arachidonic acid metabolism	6	PTGDS;PTGES;PLA2G4A;ALOX5;PTGS1;CBR3
Melanoma	6	EGFR;MET;MITF;PDGFRB;IGF1R;FGF2
ErbB signaling pathway	6	EGFR;SRC;CDKN1B;NRG1;ERBB4;CAMK2B
Bile secretion	6	LDLR;SLC5A1;CA2;ABCB4;ABCG2;AQP9
Insulin resistance	6	SOCS3;NR1H3;PPARGC1B;GFPT2;IL6;CD36
Glucagon signaling pathway	6	ITPR1;FBP1;ITPR3;GNAQ;PLCB2;CAMK2B
Apoptosis	6	TNFSF10;PRF1;ITPR3;ITPR1;BIRC5;PMAIP1
Purine metabolism	6	PDE8B;PDE4B;AK4;PDE4A;NT5C1A;NPR1
Wnt signaling pathway	6	SFRP1;WNT5B;NFATC2;CAMK2B;PLCB2;MMP7
Primary immunodeficiency	5	IL7R;PTPRC;CD4;IL2RG;ZAP70
Bladder cancer	5	EGFR;THBS1;SRC;MMP1;CXCL8
ABC transporters	5	ABCG2;ABCA4;ABCG1;ABCC6;ABCB4
Intestinal immune network for IgA production	5	CXCL12;IL6;IL10;PIGR;ITGB7
Long-term potentiation	5	ITPR1;ITPR3;CAMK2B;PLCB2;GNAQ
Central carbon metabolism in cancer	5	HK3;EGFR;HIF1A;MET;PDGFRB
Thyroid hormone synthesis	5	ITPR1;ITPR3;PLCB2;GPX3;GNAQ
Fc epsilon RI signaling pathway	5	PLA2G4A;CSF2;LYN;ALOX5;VAV1
Adherens junction	5	SNAI1;EGFR;IGF1R;MET;SRC
Retinol metabolism	5	AOX1;ALDH1A2;RDH5;CYP26B1;DHRS9
Pancreatic cancer	5	JAK1;EGFR;TGFB3;TGFB2;STAT1
Glioma	5	EGFR;IGF1R;CAMK1;PDGFRB;CAMK2B
Synaptic vesicle cycle	5	UNC13A;ATP6V0E2;SLC6A9;SLC1A2;SLC1A1
B cell receptor signaling pathway	5	CD22;NFATC2;FCGR2B;LYN;VAV1
Colorectal cancer	5	EGFR;PMAIP1;TGFB2;BIRC5;TGFB3
Small cell lung cancer	5	CDKN1B;COL4A1;ITGA3;COL4A2;ITGA6
Longevity regulating pathway	5	PPARG;IGF1R;CAT;SESN1;SOD2
Circadian entrainment	5	ITPR3;ITPR1;GNAQ;PLCB2;CAMK2B
Cholinergic synapse	5	ITPR3;ITPR1;GNAQ;PLCB2;CAMK2B
AMPK signaling pathway	5	PPARG;CD36;IGF1R;PFKFB3;FBP1
Dopaminergic synapse	5	ITPR3;ITPR1;CAMK2B;PLCB2;GNAQ
Oocyte meiosis	5	ITPR1;IGF1R;ITPR3;CDK1;CAMK2B
Autophagy - animal	5	MAP1LC3A;HIF1A;IGF1R;ITPR1;C9orf72
Nicotinate and nicotinamide metabolism	4	AOX1;NT5C1A;NNMT;CD38
Ferroptosis	4	MAP1LC3A;FTH1;SLC39A14;CYBB
Graft-versus-host disease	4	IL1B;IL6;PRF1;IL1A
Glycine, serine and threonine metabolism	4	PSAT1;PHGDH;AOC3;CTH
Type II diabetes mellitus	4	HK3;SOCS1;MAFA;SOCS3
Tryptophan metabolism	4	IDO1;IDO2;CAT;AOX1
Endocrine and other factor-regulated calcium reabsorption	4	SLC8A1;CALB1;PLCB2;GNAQ
Regulation of lipolysis in adipocytes	4	PTGS1;PTGER3;FABP4;NPR1
VEGF signaling pathway	4	KDR;NFATC2;SRC;PLA2G4A
Longevity regulating pathway - multiple species	4	IGF1R;CAT;SOD2;HSPA1B
Renal cell carcinoma	4	HIF1A;TGFB2;MET;TGFB3
Prolactin signaling pathway	4	SOCS1;STAT1;SRC;SOCS3
RIG-I-like receptor signaling pathway	4	IFIH1;ISG15;IRF7;CXCL8
Mitophagy - animal	4	MAP1LC3A;HIF1A;SRC;MITF
GABAergic synapse	4	GABRB2;GABRG2;SRC;GABRA1
Endocrine resistance	4	EGFR;CDKN1B;SRC;IGF1R
Choline metabolism in cancer	4	EGFR;PLA2G4A;PDGFRB;HIF1A
Protein digestion and absorption	4	SLC8A1;COL4A1;COL4A2;SLC1A1
Lysosome	4	LIPA;NPC1;CTSG;ACP5
Cell cycle	4	CDKN1B;TGFB2;CDK1;TGFB3
Spinocerebellar ataxia	4	ITPR3;ITPR1;PLCB2;GNAQ
Insulin signaling pathway	4	SOCS1;HK3;SOCS3;FBP1
Breast cancer	4	WNT5B;EGFR;IGF1R;FGF2
Thermogenesis	4	NPR1;PPARG;NDUFA4L2;CNR1
Antifolate resistance	3	IL1B;ABCG2;IL6
Fructose and mannose metabolism	3	HK3;FBP1;PFKFB3
Alanine, aspartate and glutamate metabolism	3	GLUD2;ASNS;GFPT2
Type I diabetes mellitus	3	IL1B;IL1A;PRF1
Nicotine addiction	3	GABRB2;GABRG2;GABRA1
Carbohydrate digestion and absorption	3	HK3;SLC5A1;PLCB2
Cysteine and methionine metabolism	3	PHGDH;PSAT1;CTH
Viral myocarditis	3	CXADR;PRF1;CAV1
Glutathione metabolism	3	GPX3;CHAC1;GSTM1
Platinum drug resistance	3	PMAIP1;BIRC5;GSTM1
Chronic myeloid leukemia	3	CDKN1B;TGFB2;TGFB3
Bacterial invasion of epithelial cells	3	SRC;MET;CAV1
Metabolism of xenobiotics by cytochrome P450	3	AKR1C1;CBR3;GSTM1
Drug metabolism - other enzymes	3	NAT2;TK1;GSTM1
Taste transduction	3	ITPR3;PLCB2;GABRA1
Cardiac muscle contraction	3	CACNB4;CACNB1;SLC8A1
Phosphatidylinositol signaling system	3	ITPR3;ITPR1;PLCB2
Sphingolipid signaling pathway	3	ADORA3;PLCB2;GNAQ
Neurotrophin signaling pathway	3	BDNF;TP73;CAMK2B
mTOR signaling pathway	3	WNT5B;IGF1R;SGK1
Tight junction	3	CLDN5;CD1A;SRC
Alcoholism	3	BDNF;FOSB;ADORA2A
Vitamin B6 metabolism	2	AOX1;PSAT1
Nitrogen metabolism	2	GLUD2;CA2
Steroid biosynthesis	2	LIPA;CYP27B1
Proximal tubule bicarbonate reclamation	2	GLUD2;CA2
Renin-angiotensin system	2	ACE;CTSG
Collecting duct acid secretion	2	ATP6V0E2;CA2
Maturity onset diabetes of the young	2	MAFA;MNX1
Apoptosis - multiple species	2	PMAIP1;BIRC5
beta-Alanine metabolism	2	AOC3;SMOX
Circadian rhythm	2	NR1D1;RORB
Allograft rejection	2	IL10;PRF1
Aldosterone-regulated sodium reabsorption	2	KCNJ1;SGK1
Tyrosine metabolism	2	AOX1;AOC3
Cocaine addiction	2	BDNF;FOSB
Autoimmune thyroid disease	2	IL10;PRF1
Amino sugar and nucleotide sugar metabolism	2	HK3;GFPT2
Pyrimidine metabolism	2	NT5C1A;TK1
Basal cell carcinoma	2	WNT5B;BMP4
Glycerolipid metabolism	2	LPL;PNPLA3
Steroid hormone biosynthesis	2	CYP19A1;AKR1C1
Adipocytokine signaling pathway	2	SOCS3;CD36
Amphetamine addiction	2	FOSB;CAMK2B
Antigen processing and presentation	2	CD4;HSPA1B
Non-small cell lung cancer	2	EGFR;MET
Glycolysis / Gluconeogenesis	2	HK3;FBP1
Chemical carcinogenesis - DNA adducts	2	NAT2;GSTM1
Drug metabolism - cytochrome P450	2	AOX1;GSTM1
Peroxisome	2	CAT;SOD2
Glycerophospholipid metabolism	2	PLA2G4A;PEMT
Progesterone-mediated oocyte maturation	2	IGF1R;CDK1
Ubiquitin mediated proteolysis	2	SOCS1;SOCS3
Oxidative phosphorylation	2	ATP6V0E2;NDUFA4L2
Olfactory transduction	2	SLC8A1;CAMK2B
C5-Branched dibasic acid metabolism	1	ACOD1
Neomycin, kanamycin and gentamicin biosynthesis	1	HK3
Caffeine metabolism	1	NAT2
Riboflavin metabolism	1	ACP5
Thiamine metabolism	1	AK4
Phenylalanine metabolism	1	AOC3
Fatty acid biosynthesis	1	OLAH
Primary bile acid biosynthesis	1	HSD3B7
Selenocompound metabolism	1	CTH
Arginine biosynthesis	1	GLUD2
Folate biosynthesis	1	GCH1
alpha-Linolenic acid metabolism	1	PLA2G4A
Phototransduction	1	GUCA1B
Glyoxylate and dicarboxylate metabolism	1	CAT
Pentose phosphate pathway	1	FBP1
Asthma	1	IL10
Linoleic acid metabolism	1	PLA2G4A
Galactose metabolism	1	HK3
Thyroid cancer	1	PPARG
Mucin type O-glycan biosynthesis	1	GALNT18
Starch and sucrose metabolism	1	HK3
Fat digestion and absorption	1	CD36
Porphyrin metabolism	1	MMAB
Other types of O-glycan biosynthesis	1	GALNT18
Valine, leucine and isoleucine degradation	1	AOX1
Pyruvate metabolism	1	ME3
Vibrio cholerae infection	1	ATP6V0E2
Ether lipid metabolism	1	PLA2G4A
Arginine and proline metabolism	1	SMOX
Endometrial cancer	1	EGFR
Viral life cycle - HIV-1	1	CD4
Inositol phosphate metabolism	1	PLCB2
Spliceosome	1	HSPA1B
Protein processing in endoplasmic reticulum	1	HSPA1B
Note: KEGG, Kyoto Encyclopedia of Genes and Genomes; Path description, A specific description of the KEGG pathway; Number, The number of genes or transcripts enriched into this pathway; Gene names, The name of the gene enriched in this pathway.
